# Supplementary material for: Effects of E-Cigarette (e-cig) Aerosols on Mutagenesis in Selected Organs in a C57 lacI (BigBlueTM) Mouse Model
Source: Int J Environ Res Public Health. 2024 Dec 19;21(12):1693. doi: 10.3390/ijerph21121693 (PMC11728226; doi:10.3390/ijerph21121693)
Supplement: Supplementary file 1 [file ijerph-21-01693-s001.zip]

Archive with 1 entries (1 files):
- ijerph-3310683-supplementary.pdf
